# Supplementary material for: Reassessing the observational evidence for nitrogen deposition impacts in acid grassland: spatial Bayesian linear models indicate small and ambiguous effects on species richness
Source: PeerJ. 2020 Apr 29;8:e9070. doi: 10.7717/peerj.9070 (PMC7195837; doi:10.7717/peerj.9070)
Supplement: Supplemental Information 4 [file peerj-08-9070-s004.zip]

Archive with 16 entries (13 files):
- Ndep_reasses_rproj_SEA04_RStudioProject/
- Ndep_reasses_rproj_SEA04_RStudioProject/data/
- Ndep_reasses_rproj_SEA04_RStudioProject/data/mesh1_Mod1.Rdata
- Ndep_reasses_rproj_SEA04_RStudioProject/data/mesh_Mod2.Rdata
- Ndep_reasses_rproj_SEA04_RStudioProject/data/monads_Mod1.Rdata
- Ndep_reasses_rproj_SEA04_RStudioProject/data/monads_Mod2.Rdata
- Ndep_reasses_rproj_SEA04_RStudioProject/data/stevensDatFinal_Mod1.Rdata
- Ndep_reasses_rproj_SEA04_RStudioProject/data/stevensDatFinal_Mod2.Rdata
- Ndep_reasses_rproj_SEA04_RStudioProject/data/UK.Rdata
- Ndep_reasses_rproj_SEA04_RStudioProject/Ndep_reasses_rproj_SEA04_FIGSHARE.Rproj
- Ndep_reasses_rproj_SEA04_RStudioProject/README.txt
- Ndep_reasses_rproj_SEA04_RStudioProject/scripts/
- Ndep_reasses_rproj_SEA04_RStudioProject/scripts/Model1_SEA04DataVascPlants.R
- Ndep_reasses_rproj_SEA04_RStudioProject/scripts/Model1_SEA04DataWithBryos.R
- Ndep_reasses_rproj_SEA04_RStudioProject/scripts/Model2_SEA04DataVascPlants_allVars.R
- Ndep_reasses_rproj_SEA04_RStudioProject/scripts/Model2_SEA04DataWithBryos_allVars.R
