# Supplementary material for: Reassessing the observational evidence for nitrogen deposition impacts in acid grassland: spatial Bayesian linear models indicate small and ambiguous effects on species richness
Source: PeerJ. 2020 Apr 29;8:e9070. doi: 10.7717/peerj.9070 (PMC7195837; doi:10.7717/peerj.9070)
Supplement: Supplemental Information 4 [file peerj-08-9070-s004.zip › Ndep_reasses_rproj_SEA04_RStudioProject/README.txt]

This RStudio project only contains the analyses for the SEA04 dataset. This is due to the fact that I do not have permission to share the locations of the UKCS sites, and the site locations are an integral part of the reanalysis presented in this paper. The analytical approach taken to the MEA10 dataset, however, is identical to that for the SEA04 dataset. See https://countrysidesurvey.org.uk/content/policy-countryside-survey-partners-access-survey-square-locations for more information. Note that this is data access policy is that of the UKCS Steering Group, and has nothing to do with me or my co-author.
O.L. Pescott, olipes@ceh.ac.uk
28/02/2020
